# Supplementary material for: Trends in Calcium Intake among the US Population: Results from the NHANES (1999–2018)
Source: Nutrients. 2024 Mar 2;16(5):726. doi: 10.3390/nu16050726 (PMC10934785; doi:10.3390/nu16050726)
Supplement: Supplementary file 1 [file nutrients-16-00726-s001.zip]

Archive with 1 entries (1 files):
- nutrients-2851709-supplementary.pdf
